# Supplementary material for: The Histone Chaperone Network Is Highly Conserved in Physarum polycephalum
Source: Int J Mol Sci. 2023 Jan 5;24(2):1051. doi: 10.3390/ijms24021051 (PMC9864664; doi:10.3390/ijms24021051)
Supplement: Supplementary file 1 [file ijms-24-01051-s001.zip]

Archive with 1 entries (1 files):
- ijms-2132472-supplementary.pdf
